# Supplementary material for: Guanidinium 4-amino­benzoate
Source: Acta Crystallogr Sect E Struct Rep Online. 2010 Feb 6;66(Pt 3):o524. doi: 10.1107/S160053681000396X (PMC2983752; doi:10.1107/S160053681000396X)
Supplement: Supplementary file 2 [file e-66-0o524-Isup2.hkl]

#
# h,k,l, Fc-squared, Fo-squared, sigma(Fo-squared) and status flag
#
data_I
_shelx_title ' guanidina 4-aminobenzoico        Pnma'
_shelx_refln_list_code          4
_shelx_F_calc_maximum      118.59
_exptl_crystal_F_000       416.00
_reflns_d_resolution_high  0.7548
 
loop_
 _symmetry_equiv_pos_as_xyz
 'x, y, z'
 '-x+1/2, -y, z+1/2'
 'x+1/2, -y+1/2, -z+1/2'
 '-x, y+1/2, -z'
 '-x, -y, -z'
 'x-1/2, y, -z-1/2'
 '-x-1/2, y-1/2, z-1/2'
 'x, -y-1/2, z'
 
_cell_length_a    14.9833
_cell_length_b     8.0602
_cell_length_c     8.4737
_cell_angle_alpha  90.000
_cell_angle_beta   90.000
_cell_angle_gamma  90.000
 
_shelx_F_squared_multiplier     1.000
 
loop_
 _refln_index_h
 _refln_index_k
 _refln_index_l
 _refln_F_squared_calc
 _refln_F_squared_meas
 _refln_F_squared_sigma
 _refln_observed_status
   2   0   0        0.16       -0.10      0.10 o
   4   0   0      745.36      668.65      3.35 o
   6   0   0      151.62      147.97      1.05 o
   8   0   0      275.21      258.78      1.81 o
  10   0   0     2389.65     2390.51     12.93 o
  12   0   0        8.31        8.19      0.96 o
  14   0   0       63.57       61.18      3.70 o
  16   0   0       10.56       11.02      1.63 o
  18   0   0        1.79        2.92      1.87 o
   2   1   0       10.00        2.03      0.14 o
   4   1   0       13.84       12.77      0.23 o
   6   1   0      187.45      191.81      1.07 o
   8   1   0      245.61      246.58      1.42 o
  10   1   0       19.89       20.83      0.46 o
  12   1   0       19.64       17.62      0.88 o
  14   1   0        2.43        1.41      0.82 o
  16   1   0       22.45       20.82      1.49 o
  18   1   0        0.18        1.76      1.22 o
   0   2   0     3727.02     3559.93     22.51 o
   2   2   0      151.95      149.12      0.95 o
   4   2   0     2158.76     2164.16     13.69 o
   6   2   0       52.75       56.35      0.65 o
   8   2   0       43.24       49.60      0.63 o
  10   2   0        1.65        1.55      0.32 o
  12   2   0       18.41       20.06      0.74 o
  14   2   0       56.96       62.39      1.66 o
  16   2   0       45.11       46.70      1.96 o
  18   2   0       42.25       41.99      4.13 o
   2   3   0     2328.19     2550.39     12.79 o
   4   3   0     1316.26     1457.07      6.93 o
   6   3   0       20.46       21.07      0.46 o
   8   3   0      159.30      169.38      1.71 o
  10   3   0       11.05       11.69      0.53 o
  12   3   0       27.76       30.84      0.86 o
  14   3   0       57.00       63.22      1.72 o
  16   3   0       30.42       29.11      1.55 o
  18   3   0       13.12       11.40      1.90 o
   0   4   0      629.71      616.21      4.81 o
   2   4   0       70.46       70.63      0.70 o
   4   4   0      781.29      914.89      4.89 o
   6   4   0      360.40      400.65      2.91 o
   8   4   0      273.70      293.26      2.44 o
  10   4   0      193.77      197.34      2.60 o
  12   4   0       61.47       62.01      2.12 o
  14   4   0      140.63      151.13      5.46 o
  16   4   0       85.45       85.85      3.62 o
  18   4   0       68.67       83.63      5.78 o
   2   5   0      145.53      155.90      1.38 o
   4   5   0      300.55      311.45      2.48 o
   6   5   0       42.37       51.12      1.34 o
   8   5   0        2.79        2.08      0.66 o
  10   5   0        1.03        0.63      0.57 o
  12   5   0        0.29        0.33      0.77 o
  14   5   0       45.66       53.34      3.18 o
  16   5   0        9.45       12.25      2.90 o
   0   6   0     3153.23     2922.73     24.69 o
   2   6   0        0.96        0.44      0.34 o
   4   6   0       25.27       28.00      0.98 o
   6   6   0        3.66        3.80      0.80 o
   8   6   0       15.74       16.88      1.65 o
  10   6   0      144.35      146.71      3.79 o
  12   6   0        3.76        2.57      0.75 o
  14   6   0        3.05        2.96      1.28 o
  16   6   0        0.21        1.51      2.26 o
   2   7   0      138.85      148.07      1.63 o
   4   7   0        0.00       -0.51      0.66 o
   6   7   0       45.72       49.61      1.98 o
   8   7   0       89.07       88.79      2.48 o
  10   7   0        0.36       -0.40      0.99 o
  12   7   0        9.36       13.02      1.64 o
  14   7   0        1.07        1.02      2.77 o
   0   8   0     1117.14     1052.08     16.15 o
   2   8   0       34.92       38.16      1.32 o
   4   8   0        0.52        0.27      0.57 o
   6   8   0        2.04        1.74      0.97 o
   8   8   0        2.01        0.71      1.08 o
  10   8   0       95.97       82.70      3.41 o
  12   8   0        0.40        0.37      2.76 o
   2   9   0        0.61       -0.27      1.10 o
   4   9   0        9.18       10.20      1.15 o
   6   9   0       12.97       17.23      2.58 o
   8   9   0        0.40        1.33      1.25 o
  10   9   0        0.02       -1.04      2.40 o
   0  10   0       16.87       14.46      2.81 o
   2  10   0        0.36       -0.96      1.33 o
   4  10   0       32.27       30.04      3.88 o
   6  10   0        3.81       12.28      3.24 o
   1   0   1     1210.40     1153.07      3.86 o
   2   0   1       91.47       80.92      0.49 o
   3   0   1     7568.58     7174.87     24.85 o
   4   0   1      206.77      205.17      0.94 o
   5   0   1      867.23      780.86      2.84 o
   6   0   1      106.70      106.39      0.65 o
   7   0   1      437.58      431.71      1.82 o
   8   0   1      183.54      188.93      1.00 o
   9   0   1      407.50      385.52      1.79 o
  10   0   1       27.83       29.08      0.54 o
  11   0   1       18.77       20.71      0.85 o
  12   0   1        1.79        0.44      0.52 o
  13   0   1      157.35      156.31      2.29 o
  14   0   1        0.45        0.83      0.76 o
  15   0   1        8.18       10.79      1.11 o
  16   0   1        2.03        3.66      1.07 o
  17   0   1        0.13        0.42      1.09 o
  18   0   1        0.23        0.49      1.19 o
  19   0   1        0.08        1.82      1.97 o
   0   1   1      478.05      453.61      1.57 o
   1   1   1      454.91      468.04      1.26 o
   2   1   1     9798.77     9238.84     33.18 o
   3   1   1     8469.67     8041.96     26.79 o
   4   1   1        2.83        5.09      0.13 o
   5   1   1      394.99      393.90      1.37 o
   6   1   1      246.64      242.40      0.88 o
   7   1   1       71.51       80.04      0.44 o
   8   1   1      557.30      574.93      1.81 o
   9   1   1      187.22      187.32      0.81 o
  10   1   1        4.94        5.41      0.25 o
  11   1   1        6.00        6.73      0.34 o
  12   1   1       93.44       89.32      1.07 o
  13   1   1       90.94       92.38      1.26 o
  14   1   1        5.01        4.57      0.61 o
  15   1   1        2.12        1.67      0.63 o
  16   1   1        0.29        0.08      0.67 o
  17   1   1        7.58        8.75      0.97 o
  18   1   1        1.33        2.26      0.84 o
  19   1   1        0.23       -0.28      1.84 o
   1   2   1       29.22       23.08      0.19 o
   2   2   1       22.52       22.44      0.21 o
   3   2   1      292.00      269.42      1.06 o
   4   2   1        2.24        1.10      0.12 o
   5   2   1      269.51      280.34      1.17 o
   6   2   1        0.96        1.32      0.14 o
   7   2   1        1.84        3.03      0.16 o
   8   2   1       27.95       30.73      0.33 o
   9   2   1        1.79        0.63      0.18 o
  10   2   1        7.24        8.71      0.30 o
  11   2   1        1.11        1.03      0.27 o
  12   2   1        5.11        5.30      0.37 o
  13   2   1       12.81       11.82      0.63 o
  14   2   1        3.49        3.02      0.61 o
  15   2   1        0.14        1.13      0.61 o
  16   2   1        0.93        0.51      0.65 o
  17   2   1        1.57        0.89      0.74 o
  18   2   1        0.86       -0.16      0.83 o
  19   2   1        3.55        2.45      1.42 o
   0   3   1       57.82       74.15      0.52 o
   1   3   1      195.83      201.91      0.75 o
   2   3   1     2652.51     2702.59      8.12 o
   3   3   1      132.46      149.50      0.69 o
   4   3   1      186.61      206.07      0.94 o
   5   3   1      718.73      800.97      3.59 o
   6   3   1      618.65      685.56      3.61 o
   7   3   1     1396.35     1435.02      6.78 o
   8   3   1        0.00        0.02      0.16 o
   9   3   1       10.26       10.91      0.30 o
  10   3   1      123.79      129.00      0.97 o
  11   3   1        0.82        0.19      0.28 o
  12   3   1      196.70      205.08      1.52 o
  13   3   1       89.46       89.32      1.65 o
  14   3   1       32.90       33.30      0.93 o
  15   3   1       94.32       99.75      1.66 o
  16   3   1      130.58      137.85      2.29 o
  17   3   1       51.40       57.82      1.77 o
  18   3   1       11.03        9.11      1.49 o
   1   4   1       44.61       41.27      0.32 o
   2   4   1      138.44      146.78      0.72 o
   3   4   1       98.15       98.31      0.69 o
   4   4   1       59.91       60.24      0.51 o
   5   4   1       39.48       46.73      0.47 o
   6   4   1        0.66        0.51      0.19 o
   7   4   1      194.57      198.02      1.13 o
   8   4   1        7.05        7.47      0.29 o
   9   4   1       95.75       96.53      0.88 o
  10   4   1        1.38        1.22      0.33 o
  11   4   1        3.84        3.84      0.42 o
  12   4   1       26.28       27.18      0.87 o
  13   4   1        1.91        1.03      0.52 o
  14   4   1        3.96        3.51      0.79 o
  15   4   1        1.07        1.31      0.85 o
  16   4   1        0.15       -0.81      0.81 o
  17   4   1        5.55        7.71      1.58 o
  18   4   1        0.11       -1.34      1.71 o
   0   5   1      113.62      104.20      0.78 o
   1   5   1       39.82       43.68      0.39 o
   2   5   1       10.02        6.46      0.23 o
   3   5   1      271.40      287.89      1.57 o
   4   5   1        3.15        5.34      0.27 o
   5   5   1       79.48       79.22      0.73 o
   6   5   1        7.09        9.81      0.50 o
   7   5   1      122.88      131.94      1.35 o
   8   5   1       15.85       15.26      0.57 o
   9   5   1        5.01        4.55      0.39 o
  10   5   1       26.86       27.39      0.68 o
  11   5   1        5.26        6.47      0.50 o
  12   5   1        9.53        7.90      0.71 o
  13   5   1       38.18       41.09      1.22 o
  14   5   1        0.55       -0.22      0.72 o
  15   5   1       17.64       17.49      1.22 o
  16   5   1       14.46       12.75      1.68 o
  17   5   1       21.73       19.14      2.39 o
   1   6   1       97.60       89.17      0.81 o
   2   6   1        0.40        0.61      0.25 o
   3   6   1      262.39      255.70      1.68 o
   4   6   1       11.78       12.19      0.45 o
   5   6   1       14.41       15.02      0.63 o
   6   6   1       19.62       17.25      0.78 o
   7   6   1       15.14       15.43      0.83 o
   8   6   1        8.77        8.24      0.76 o
   9   6   1       11.88       13.60      0.95 o
  10   6   1        3.40        3.29      0.47 o
  11   6   1       11.88       13.11      0.80 o
  12   6   1        4.15        4.05      0.77 o
  13   6   1       10.51       11.14      0.91 o
  14   6   1        0.09        0.72      0.72 o
  15   6   1        0.11        1.39      1.17 o
  16   6   1        1.05        1.28      1.60 o
   0   7   1        3.56        3.15      0.38 o
   1   7   1       24.94       26.72      0.51 o
   2   7   1      629.87      620.37      3.24 o
   3   7   1      382.73      368.66      2.42 o
   4   7   1        0.70        0.58      0.37 o
   5   7   1       87.63       84.07      1.60 o
   6   7   1       45.82       47.80      1.34 o
   7   7   1       59.75       52.76      1.44 o
   8   7   1       78.08       71.61      1.68 o
   9   7   1       32.47       31.40      1.72 o
  10   7   1        0.94        0.53      0.72 o
  11   7   1        0.04        0.10      0.78 o
  12   7   1       41.63       39.59      1.63 o
  13   7   1       13.62       12.78      2.57 o
  14   7   1        3.23        2.00      1.46 o
   1   8   1       73.62       74.66      1.34 o
   2   8   1        0.38       -0.35      0.48 o
   3   8   1      163.09      162.34      1.76 o
   4   8   1        6.96        8.53      0.55 o
   5   8   1        7.20        6.50      0.79 o
   6   8   1        8.67        7.78      0.87 o
   7   8   1       21.11       21.00      1.23 o
   8   8   1        5.98        4.77      1.06 o
   9   8   1       10.40        7.72      1.06 o
  10   8   1        2.25        1.05      0.94 o
  11   8   1        3.87        4.00      1.62 o
  12   8   1        0.21        1.09      3.03 o
   0   9   1        1.72        0.55      1.43 o
   1   9   1        0.00       -0.62      1.03 o
   2   9   1        0.44        1.79      0.89 o
   3   9   1       23.10       23.89      1.19 o
   4   9   1        6.49        6.73      0.86 o
   5   9   1        0.58        0.27      0.87 o
   6   9   1        6.14        7.31      1.01 o
   7   9   1        5.54        7.60      1.07 o
   8   9   1        3.68        3.54      1.02 o
   9   9   1        0.51       -0.26      1.29 o
  10   9   1        1.19        4.13      2.02 o
   1  10   1        0.91        2.52      1.03 o
   2  10   1        1.94        1.37      1.00 o
   3  10   1        0.12       -0.20      1.07 o
   4  10   1        0.85       -1.39      1.58 o
   5  10   1        0.00       -0.74      2.35 o
   6  10   1        0.11        2.77      1.58 o
   0   0   2     1368.36     1349.93      6.50 o
   1   0   2     2553.93     2309.08      8.10 o
   2   0   2     2972.56     2959.78      9.98 o
   3   0   2        0.92       -0.16      0.16 o
   4   0   2    12267.13    11549.18     39.06 o
   5   0   2    14062.58    13701.30     45.53 o
   6   0   2     1363.98     1410.71      5.09 o
   7   0   2        8.32       11.40      0.30 o
   8   0   2        8.10       11.41      0.32 o
   9   0   2      451.99      460.18      2.27 o
  10   0   2        7.82        7.90      0.42 o
  11   0   2        0.93        0.62      0.45 o
  12   0   2       34.98       34.10      0.99 o
  13   0   2        0.00        0.11      0.66 o
  14   0   2       93.11       90.80      2.00 o
  15   0   2       15.36       15.26      1.22 o
  16   0   2       10.55        9.41      1.15 o
  17   0   2        4.97        7.86      1.28 o
  18   0   2       40.40       35.24      2.55 o
  19   0   2        1.80        2.75      2.01 o
   1   1   2       69.25       69.09      0.31 o
   2   1   2       70.56       58.80      0.33 o
   3   1   2       75.36       81.27      0.38 o
   4   1   2       36.39       43.85      0.31 o
   5   1   2      188.00      172.50      0.67 o
   6   1   2      129.36      114.25      0.54 o
   7   1   2        1.86        2.47      0.18 o
   8   1   2       46.38       39.57      0.40 o
   9   1   2        1.91        2.75      0.21 o
  10   1   2        0.33        0.42      0.22 o
  11   1   2       62.80       63.85      0.82 o
  12   1   2       20.76       20.02      0.58 o
  13   1   2       19.37       19.97      0.71 o
  14   1   2        0.13        0.63      0.50 o
  15   1   2        4.83        3.92      0.64 o
  16   1   2        9.85        7.91      0.79 o
  17   1   2        1.50        1.89      0.78 o
  18   1   2        0.00       -0.15      0.89 o
  19   1   2        1.26        3.17      1.39 o
   0   2   2     4507.75     4314.56     14.83 o
   1   2   2       29.82       29.73      0.23 o
   2   2   2        4.59        4.77      0.13 o
   3   2   2       94.58      103.33      0.44 o
   4   2   2      202.86      207.00      0.90 o
   5   2   2       51.92       59.05      0.40 o
   6   2   2       39.39       43.28      0.33 o
   7   2   2        1.00        0.93      0.15 o
   8   2   2      103.79      103.11      0.60 o
   9   2   2       68.66       72.78      0.63 o
  10   2   2        7.35        7.50      0.33 o
  11   2   2       64.82       64.75      0.82 o
  12   2   2       25.69       27.41      0.66 o
  13   2   2      134.61      134.11      1.69 o
  14   2   2       10.89       11.67      0.72 o
  15   2   2        0.95        1.02      0.57 o
  16   2   2        1.11        0.77      0.69 o
  17   2   2        0.96        0.38      0.75 o
  18   2   2        0.08       -0.87      0.87 o
  19   2   2       14.18       14.61      2.30 o
   1   3   2      228.36      248.59      0.85 o
   2   3   2      996.48     1093.86      2.91 o
   3   3   2      128.57      129.02      0.58 o
   4   3   2      536.41      581.34      2.60 o
   5   3   2        9.59       12.42      0.21 o
   6   3   2       13.20       13.53      0.24 o
   7   3   2      209.57      214.74      1.17 o
   8   3   2       92.89       95.32      0.69 o
   9   3   2       91.95       95.24      0.78 o
  10   3   2       84.18       86.22      0.82 o
  11   3   2       29.45       27.68      0.57 o
  12   3   2       13.42       12.67      0.53 o
  13   3   2        0.46        0.66      0.44 o
  14   3   2       42.34       44.79      1.27 o
  15   3   2        1.18        1.08      0.62 o
  16   3   2        8.92       10.46      0.84 o
  17   3   2        1.17       -0.72      0.72 o
  18   3   2        0.17        0.38      2.16 o
   0   4   2     1066.25     1215.86      5.09 o
   1   4   2       52.61       54.97      0.35 o
   2   4   2       45.33       51.63      0.36 o
   3   4   2      314.24      347.09      1.37 o
   4   4   2      347.13      370.15      1.66 o
   5   4   2      277.93      268.11      1.89 o
   6   4   2       94.36       92.21      0.76 o
   7   4   2       25.83       24.10      0.40 o
   8   4   2      120.99      129.15      1.07 o
   9   4   2      160.99      165.50      1.72 o
  10   4   2        0.00        0.18      0.30 o
  11   4   2       99.42       95.63      1.23 o
  12   4   2       63.93       65.75      1.20 o
  13   4   2      209.62      214.00      2.73 o
  14   4   2       54.24       59.46      1.72 o
  15   4   2       11.69       14.62      1.14 o
  16   4   2        0.96        1.18      0.91 o
  17   4   2        6.97        5.26      1.42 o
  18   4   2        8.65        4.84      3.49 o
   1   5   2       19.98       21.69      0.30 o
   2   5   2       96.10       98.90      0.64 o
   3   5   2        5.05        4.86      0.25 o
   4   5   2       61.85       66.28      0.59 o
   5   5   2       20.32       22.32      0.46 o
   6   5   2       13.28       17.36      0.54 o
   7   5   2       20.39       21.81      0.59 o
   8   5   2       11.98       11.00      0.46 o
   9   5   2       59.76       58.96      0.89 o
  10   5   2       39.53       41.57      0.82 o
  11   5   2       12.88       12.11      0.69 o
  12   5   2        1.05       -0.26      0.57 o
  13   5   2        1.96        2.15      0.66 o
  14   5   2        9.01        8.12      1.25 o
  15   5   2        1.26        0.34      0.83 o
  16   5   2        8.83        7.05      1.66 o
  17   5   2        0.01        1.03      1.69 o
   0   6   2       47.80       44.17      0.80 o
   1   6   2       98.86       99.91      0.81 o
   2   6   2      113.27      112.12      0.89 o
   3   6   2        0.04        0.29      0.28 o
   4   6   2      418.78      412.79      2.60 o
   5   6   2      479.21      435.71      3.72 o
   6   6   2       42.88       35.04      0.73 o
   7   6   2        0.37       -0.23      0.40 o
   8   6   2        0.64       -0.10      0.42 o
   9   6   2       35.27       36.83      0.88 o
  10   6   2        0.15       -0.46      0.46 o
  11   6   2        0.07        0.33      0.51 o
  12   6   2        1.04        2.07      0.71 o
  13   6   2        0.52       -0.11      0.67 o
  14   6   2       13.11       16.78      1.39 o
  15   6   2        0.08       -0.28      1.17 o
  16   6   2        3.58        2.51      1.66 o
   1   7   2        4.30        4.39      0.35 o
   2   7   2       39.84       39.57      0.69 o
   3   7   2       41.90       43.39      0.77 o
   4   7   2       28.15       24.94      0.65 o
   5   7   2       11.73       13.22      0.60 o
   6   7   2       65.30       73.28      1.23 o
   7   7   2       11.15       13.33      0.67 o
   8   7   2       10.15       12.58      0.89 o
   9   7   2        1.16        0.70      0.54 o
  10   7   2        0.43       -0.11      0.56 o
  11   7   2        7.50        7.49      0.86 o
  12   7   2       10.67       12.26      1.16 o
  13   7   2        6.39        6.56      1.52 o
  14   7   2        0.00       -0.46      1.36 o
   0   8   2       79.28       74.04      2.07 o
   1   8   2       24.10       24.20      0.95 o
   2   8   2       25.24       21.69      0.79 o
   3   8   2        2.11        1.66      0.51 o
   4   8   2      132.92      127.50      1.61 o
   5   8   2      218.18      197.32      2.00 o
   6   8   2       58.55       55.71      1.39 o
   7   8   2        5.17        6.03      0.73 o
   8   8   2        0.31       -0.73      0.73 o
   9   8   2        4.42        4.19      1.05 o
  10   8   2        1.93        2.45      1.04 o
  11   8   2        0.44        0.34      1.61 o
  12   8   2        0.86       -0.82      1.91 o
   1   9   2        0.99       -0.08      0.88 o
   2   9   2        0.37        1.73      0.91 o
   3   9   2        1.03        0.02      0.88 o
   4   9   2        2.30        1.96      0.79 o
   5   9   2        3.16        4.04      0.86 o
   6   9   2        5.04        4.08      1.08 o
   7   9   2        0.47       -0.32      0.92 o
   8   9   2        0.37       -0.39      1.38 o
   9   9   2        2.79        1.63      2.31 o
  10   9   2        3.60        4.30      1.86 o
   0  10   2       39.72       46.61      2.88 o
   1  10   2        0.02       -0.25      1.04 o
   2  10   2        1.07        0.94      1.30 o
   3  10   2        5.50        7.42      1.34 o
   4  10   2       10.16       16.54      2.75 o
   5  10   2       11.81       11.60      2.29 o
   6  10   2        0.81       -2.10      3.94 o
   1   0   3      301.00      296.26      1.35 o
   2   0   3     1070.74     1113.51      4.15 o
   3   0   3      938.47      901.20      3.44 o
   4   0   3       72.17      100.77      0.70 o
   5   0   3      225.12      216.97      1.13 o
   6   0   3        9.33        5.97      0.27 o
   7   0   3      605.78      592.74      2.65 o
   8   0   3      987.39      946.88      4.18 o
   9   0   3      245.22      251.87      1.67 o
  10   0   3       45.05       47.29      1.16 o
  11   0   3        7.77        8.09      0.70 o
  12   0   3        5.18        3.46      0.69 o
  13   0   3       12.98       12.80      1.20 o
  14   0   3        5.46        4.46      0.95 o
  15   0   3        5.35        8.68      1.10 o
  16   0   3        0.40        1.02      0.96 o
  17   0   3        0.80        0.29      1.12 o
  18   0   3        2.31        3.07      1.64 o
  19   0   3        0.19       -1.51      2.30 o
   0   1   3      418.78      419.12      1.71 o
   1   1   3     1087.59     1064.07      2.74 o
   2   1   3      186.63      185.02      0.67 o
   3   1   3      838.47      883.33      2.43 o
   4   1   3        1.76        1.77      0.14 o
   5   1   3      787.36      793.93      2.27 o
   6   1   3      128.96      117.78      0.63 o
   7   1   3     1821.41     1787.15      5.06 o
   8   1   3      222.19      220.94      1.04 o
   9   1   3       83.56       84.70      0.71 o
  10   1   3        0.67        0.34      0.29 o
  11   1   3        5.04        4.75      0.46 o
  12   1   3        1.70        2.29      0.51 o
  13   1   3        3.44        3.76      0.57 o
  14   1   3        1.73        2.87      0.58 o
  15   1   3        3.78        5.86      0.70 o
  16   1   3       68.56       62.52      1.63 o
  17   1   3        4.14        4.45      0.89 o
  18   1   3        1.10        1.73      1.20 o
  19   1   3        0.66        1.05      1.39 o
   1   2   3        0.62        1.66      0.12 o
   2   2   3       28.06       27.27      0.24 o
   3   2   3      104.42       96.37      0.46 o
   4   2   3        0.38        0.32      0.13 o
   5   2   3       30.23       31.58      0.31 o
   6   2   3        0.00       -0.13      0.14 o
   7   2   3       36.17       37.75      0.39 o
   8   2   3       39.67       41.64      0.52 o
   9   2   3       34.51       35.81      0.55 o
  10   2   3       50.82       47.46      0.68 o
  11   2   3        0.02       -0.08      0.35 o
  12   2   3        8.28        8.30      0.55 o
  13   2   3        1.58        0.51      0.50 o
  14   2   3        8.52        8.31      0.69 o
  15   2   3        0.26       -0.33      0.58 o
  16   2   3        0.02        0.00      0.69 o
  17   2   3        0.04        0.17      0.84 o
  18   2   3        0.02       -0.60      1.10 o
   0   3   3     1556.74     1666.23      6.34 o
   1   3   3      646.74      687.70      1.97 o
   2   3   3      337.73      363.19      1.21 o
   3   3   3      891.13      876.42      2.75 o
   4   3   3       95.45       88.77      0.50 o
   5   3   3       13.41       11.64      0.23 o
   6   3   3      274.07      272.81      1.35 o
   7   3   3       51.71       45.05      0.52 o
   8   3   3       72.29       68.44      0.68 o
   9   3   3      118.50      116.71      0.97 o
  10   3   3      195.83      195.54      1.42 o
  11   3   3      962.06      973.28      5.23 o
  12   3   3        3.14        3.17      0.49 o
  13   3   3        4.57        4.61      0.59 o
  14   3   3        2.51        2.57      0.60 o
  15   3   3       16.24       13.40      0.87 o
  16   3   3        0.30       -0.03      0.69 o
  17   3   3        0.00        0.73      1.01 o
  18   3   3        1.95        3.56      1.56 o
   1   4   3       54.06       57.21      0.39 o
   2   4   3      367.67      374.02      1.28 o
   3   4   3       10.32        7.47      0.20 o
   4   4   3       84.50       86.19      0.55 o
   5   4   3        1.80        1.55      0.20 o
   6   4   3        0.03        0.25      0.22 o
   7   4   3        4.14        4.17      0.30 o
   8   4   3       18.98       19.57      0.47 o
   9   4   3        1.86        1.15      0.33 o
  10   4   3       42.89       40.93      0.72 o
  11   4   3        1.00        1.71      0.46 o
  12   4   3       30.39       29.76      0.99 o
  13   4   3       14.16       10.49      0.81 o
  14   4   3       35.61       34.79      1.45 o
  15   4   3        1.50        1.76      1.00 o
  16   4   3        0.06       -0.17      0.93 o
  17   4   3        0.08       -0.43      1.57 o
   0   5   3       80.05       80.22      0.95 o
   1   5   3       30.20       32.79      0.45 o
   2   5   3       33.84       40.73      0.48 o
   3   5   3        4.27        8.11      0.28 o
   4   5   3       54.95       62.37      0.66 o
   5   5   3       20.57       18.65      0.44 o
   6   5   3       20.57       17.33      0.54 o
   7   5   3       81.98       87.10      1.03 o
   8   5   3       44.80       41.98      0.79 o
   9   5   3       16.22       16.80      0.78 o
  10   5   3       29.34       27.78      0.89 o
  11   5   3      114.17      112.02      1.71 o
  12   5   3        5.64        4.13      0.70 o
  13   5   3       10.56       13.83      0.97 o
  14   5   3        0.00       -0.44      0.78 o
  15   5   3        0.34       -0.90      0.90 o
  16   5   3        7.25        4.07      1.78 o
   1   6   3       13.83       15.91      0.38 o
   2   6   3       20.05       15.93      0.39 o
   3   6   3       88.60       88.78      0.87 o
   4   6   3        2.22        1.34      0.31 o
   5   6   3        3.87        5.58      0.39 o
   6   6   3        1.33        1.12      0.38 o
   7   6   3       86.12       86.36      1.15 o
   8   6   3       61.00       63.50      1.16 o
   9   6   3        4.29        3.81      0.61 o
  10   6   3        4.21        4.88      0.66 o
  11   6   3        1.33        1.71      0.64 o
  12   6   3        0.96        0.91      0.75 o
  13   6   3        0.26       -0.51      0.72 o
  14   6   3        0.01       -1.05      1.05 o
  15   6   3        0.01       -0.25      1.70 o
   0   7   3      116.01      116.02      1.62 o
   1   7   3      138.21      128.23      1.22 o
   2   7   3        9.99        7.95      0.49 o
   3   7   3      157.90      139.76      1.41 o
   4   7   3        0.05       -0.25      0.41 o
   5   7   3       79.41       70.39      1.12 o
   6   7   3       35.97       46.29      1.02 o
   7   7   3      259.60      250.47      2.42 o
   8   7   3       20.42       19.01      0.85 o
   9   7   3       11.15       11.95      0.81 o
  10   7   3        8.26        8.18      0.82 o
  11   7   3       29.09       31.27      1.33 o
  12   7   3        0.51        0.39      0.98 o
  13   7   3        0.37        3.28      1.61 o
  14   7   3        0.10        0.27      2.17 o
   1   8   3        9.40       10.37      0.87 o
   2   8   3       21.53       18.51      0.80 o
   3   8   3       69.92       70.56      1.32 o
   4   8   3        7.54        8.09      0.83 o
   5   8   3        0.45        0.98      0.57 o
   6   8   3        2.91        3.57      0.65 o
   7   8   3       37.12       35.59      1.43 o
   8   8   3       42.60       44.77      1.88 o
   9   8   3        6.67        6.60      0.99 o
  10   8   3        2.73        2.41      1.11 o
  11   8   3        0.09        0.09      1.26 o
  12   8   3        0.37       -3.64      3.64 o
   0   9   3        2.78        3.53      3.64 o
   1   9   3        0.18       -0.76      0.87 o
   2   9   3       18.00       20.77      1.57 o
   3   9   3        1.18        2.40      0.94 o
   4   9   3        0.39        0.54      0.78 o
   5   9   3        1.27        0.94      0.82 o
   6   9   3        0.34        0.24      0.83 o
   7   9   3        0.58        0.49      0.93 o
   8   9   3        3.57        5.12      1.84 o
   9   9   3       11.59        9.93      2.14 o
   1  10   3        0.07       -0.91      1.01 o
   2  10   3       11.59       14.30      1.46 o
   3  10   3        0.19       -0.57      0.98 o
   4  10   3        0.43        1.75      1.30 o
   0   0   4        0.96        3.73      0.35 o
   1   0   4     3398.54     3323.93     11.91 o
   2   0   4       39.28       43.83      0.52 o
   3   0   4      253.34      254.42      1.41 o
   4   0   4     2110.89     2152.30      8.39 o
   5   0   4      107.61      117.58      0.89 o
   6   0   4     1361.00     1378.98      5.53 o
   7   0   4      560.83      563.85      2.80 o
   8   0   4      104.18      100.86      1.05 o
   9   0   4      963.15      904.42      8.58 o
  10   0   4       43.77       42.30      1.28 o
  11   0   4        7.06        7.70      0.80 o
  12   0   4        3.32        3.22      0.96 o
  13   0   4      185.16      173.78      3.79 o
  14   0   4       14.38       12.28      1.47 o
  15   0   4        0.10       -0.85      0.85 o
  16   0   4        7.90        9.48      1.35 o
  17   0   4        0.02        0.34      1.54 o
  18   0   4        2.72        1.44      2.21 o
   1   1   4       63.78       68.60      0.42 o
   2   1   4        0.26       -0.14      0.14 o
   3   1   4       35.42       35.10      0.33 o
   4   1   4        0.00       -0.09      0.15 o
   5   1   4        9.22        8.13      0.22 o
   6   1   4       74.97       76.61      0.55 o
   7   1   4        3.50        3.38      0.23 o
   8   1   4        3.14        1.87      0.26 o
   9   1   4       49.05       45.48      0.70 o
  10   1   4       72.80       67.69      1.05 o
  11   1   4       44.53       39.88      1.01 o
  12   1   4        4.06        4.82      0.68 o
  13   1   4       26.61       24.39      1.03 o
  14   1   4        0.03       -0.38      0.65 o
  15   1   4        0.06        1.17      0.71 o
  16   1   4        0.91        0.62      0.73 o
  17   1   4        0.90       -0.56      0.91 o
  18   1   4        0.61       -1.06      1.32 o
   0   2   4       68.69       63.09      0.60 o
   1   2   4       47.27       45.48      0.34 o
   2   2   4      103.54      106.14      0.53 o
   3   2   4        1.69        1.11      0.15 o
   4   2   4      372.21      371.93      1.32 o
   5   2   4      160.77      152.12      0.75 o
   6   2   4      170.06      173.29      0.88 o
   7   2   4        4.96        4.24      0.26 o
   8   2   4      263.66      259.13      1.44 o
   9   2   4      102.45       95.74      0.97 o
  10   2   4        5.13        4.85      0.45 o
  11   2   4        2.04        2.86      0.55 o
  12   2   4        0.47       -0.50      0.50 o
  13   2   4        0.15        0.49      0.61 o
  14   2   4       27.80       26.92      1.09 o
  15   2   4        5.41        5.45      0.91 o
  16   2   4        0.32        0.75      0.80 o
  17   2   4        0.04        0.13      1.00 o
  18   2   4        8.32        8.31      1.67 o
   1   3   4      102.18      100.63      0.56 o
   2   3   4      144.19      149.88      0.72 o
   3   3   4      416.20      410.05      1.46 o
   4   3   4        0.39        0.01      0.18 o
   5   3   4        0.06        0.01      0.20 o
   6   3   4        0.78        0.91      0.24 o
   7   3   4      190.56      189.36      1.23 o
   8   3   4      160.60      149.81      1.19 o
   9   3   4       77.30       84.97      1.00 o
  10   3   4       63.21       61.82      1.01 o
  11   3   4        7.44        7.52      0.61 o
  12   3   4       30.56       26.86      1.01 o
  13   3   4        0.21        0.06      0.59 o
  14   3   4        7.04        7.72      0.81 o
  15   3   4        4.65        3.64      0.79 o
  16   3   4        0.02        0.04      0.89 o
  17   3   4        3.05        2.62      1.20 o
   0   4   4        9.36       12.42      0.39 o
   1   4   4      796.44      815.98      3.55 o
   2   4   4       91.14      100.79      0.72 o
   3   4   4        0.65        1.03      0.23 o
   4   4   4       61.31       70.21      0.72 o
   5   4   4       79.21       79.95      0.83 o
   6   4   4       12.26       11.01      0.41 o
   7   4   4       56.21       52.29      0.75 o
   8   4   4      274.06      263.08      1.82 o
   9   4   4      494.74      485.92      3.50 o
  10   4   4        3.30        3.52      0.50 o
  11   4   4        3.39        3.20      0.62 o
  12   4   4        0.09        0.96      0.66 o
  13   4   4       23.93       25.17      1.31 o
  14   4   4       26.14       28.85      1.50 o
  15   4   4        8.12        6.78      1.21 o
  16   4   4        3.50        4.61      1.59 o
   1   5   4        6.79        6.59      0.32 o
   2   5   4        9.13        9.19      0.36 o
   3   5   4       47.79       43.66      0.61 o
   4   5   4        0.43       -0.18      0.26 o
   5   5   4        1.93        0.82      0.30 o
   6   5   4        0.13       -0.08      0.30 o
   7   5   4       44.76       44.65      0.77 o
   8   5   4       31.95       30.98      0.86 o
   9   5   4        4.01        2.69      0.55 o
  10   5   4       56.68       60.06      1.38 o
  11   5   4       14.85       15.69      1.14 o
  12   5   4        7.59       10.06      1.14 o
  13   5   4        0.04        1.97      1.07 o
  14   5   4        1.50        2.30      1.04 o
  15   5   4        1.12        2.09      1.64 o
  16   5   4        0.25       -1.57      1.57 o
   0   6   4        1.38        3.49      0.50 o
   1   6   4       95.58       84.10      0.92 o
   2   6   4        0.32       -0.24      0.28 o
   3   6   4       11.19        8.28      0.41 o
   4   6   4      135.42      120.67      1.26 o
   5   6   4       19.95       21.15      0.64 o
   6   6   4      124.11      116.02      1.79 o
   7   6   4       54.32       56.18      1.18 o
   8   6   4       18.85       20.03      0.90 o
   9   6   4       75.51       79.22      1.66 o
  10   6   4        1.62        0.77      0.68 o
  11   6   4        0.11        0.23      0.73 o
  12   6   4        1.78        1.68      0.82 o
  13   6   4       27.60       36.56      1.89 o
  14   6   4        5.55        2.89      1.82 o
   1   7   4       36.32       37.85      0.87 o
   2   7   4       11.56       10.30      0.57 o
   3   7   4       22.39       27.63      0.91 o
   4   7   4        1.81        1.46      0.51 o
   5   7   4        1.49        2.16      0.55 o
   6   7   4        0.04       -0.34      0.50 o
   7   7   4        9.09        9.27      0.84 o
   8   7   4        5.10        5.19      0.76 o
   9   7   4       13.59       15.18      1.13 o
  10   7   4       26.36       28.11      1.43 o
  11   7   4       10.60       11.24      1.47 o
  12   7   4        0.09       -0.27      1.07 o
  13   7   4        6.45        6.86      1.41 o
   0   8   4        0.30        0.30      1.17 o
   1   8   4       63.87       60.38      2.23 o
   2   8   4        0.82        2.36      0.71 o
   3   8   4        1.32        0.04      0.69 o
   4   8   4       69.93       62.98      2.81 o
   5   8   4        0.56        0.20      0.73 o
   6   8   4       64.67       67.93      1.79 o
   7   8   4       14.26       11.20      0.97 o
   8   8   4        5.32        6.11      0.89 o
   9   8   4       20.11       15.01      1.52 o
  10   8   4        1.14       -0.52      1.26 o
  11   8   4        9.07        6.23      1.58 o
   1   9   4        0.01       -0.61      0.92 o
   2   9   4        0.10        0.07      0.92 o
   3   9   4        0.04       -0.79      0.79 o
   4   9   4        2.23        2.47      0.93 o
   5   9   4        0.39        0.11      0.77 o
   6   9   4        1.59        1.24      1.07 o
   7   9   4        0.93        0.76      1.26 o
   1   0   5      111.94      118.69      1.00 o
   2   0   5      498.96      478.69      2.40 o
   3   0   5        0.55        0.56      0.27 o
   4   0   5      524.26      514.92      2.69 o
   5   0   5        9.57        7.04      0.37 o
   6   0   5       26.11       24.87      0.58 o
   7   0   5       12.62       13.13      0.64 o
   8   0   5       94.45       91.12      1.54 o
   9   0   5      126.17      122.72      1.95 o
  10   0   5      155.38      136.83      2.52 o
  11   0   5        0.86       -0.21      0.84 o
  12   0   5       71.78       71.98      2.67 o
  13   0   5        3.48        2.82      1.16 o
  14   0   5        1.54        2.65      1.25 o
  15   0   5        2.13        2.13      1.28 o
  16   0   5        0.03       -0.46      1.77 o
  17   0   5        1.16        2.20      3.61 o
   0   1   5      301.96      284.28      1.64 o
   1   1   5       57.75       62.39      0.49 o
   2   1   5      394.09      401.66      1.46 o
   3   1   5       32.00       29.51      0.36 o
   4   1   5      158.23      152.61      0.78 o
   5   1   5        2.66        3.08      0.23 o
   6   1   5       40.84       41.40      0.54 o
   7   1   5        0.49        0.05      0.29 o
   8   1   5       60.40       62.65      0.87 o
   9   1   5      140.65      137.14      1.50 o
  10   1   5       17.17       16.99      0.78 o
  11   1   5      273.79      241.95      2.84 o
  12   1   5        6.70        8.69      0.84 o
  13   1   5        0.05       -0.20      0.70 o
  14   1   5       13.29       12.78      1.10 o
  15   1   5        6.38        3.88      1.02 o
  16   1   5        3.58        3.08      1.29 o
  17   1   5        0.55        0.61      1.25 o
   1   2   5       12.70       13.69      0.26 o
   2   2   5        0.99        0.78      0.18 o
   3   2   5        6.39        5.56      0.23 o
   4   2   5        0.00        0.05      0.20 o
   5   2   5        3.81        2.61      0.24 o
   6   2   5       48.98       43.90      0.57 o
   7   2   5       53.87       52.30      0.73 o
   8   2   5        5.00        4.90      0.42 o
   9   2   5       57.42       60.22      0.99 o
  10   2   5       11.64       10.21      0.69 o
  11   2   5        2.88        3.20      0.64 o
  12   2   5        0.23       -0.40      0.61 o
  13   2   5        1.26       -0.57      0.66 o
  14   2   5        0.00       -0.73      0.73 o
  15   2   5        5.05        4.29      0.97 o
  16   2   5        0.09       -0.26      0.96 o
  17   2   5        0.19       -0.25      1.33 o
   0   3   5       65.87       57.62      0.74 o
   1   3   5       41.77       42.48      0.44 o
   2   3   5        1.46        0.86      0.20 o
   3   3   5      299.82      295.86      1.54 o
   4   3   5      178.65      186.44      1.27 o
   5   3   5      178.13      178.21      1.41 o
   6   3   5      749.61      730.12      3.82 o
   7   3   5      809.13      810.27      3.99 o
   8   3   5        6.22        5.59      0.47 o
   9   3   5        1.14        1.61      0.48 o
  10   3   5        0.61       -0.29      0.53 o
  11   3   5        0.07       -0.49      0.56 o
  12   3   5        1.71        1.44      0.72 o
  13   3   5       34.38       35.01      1.43 o
  14   3   5        0.00       -0.54      0.79 o
  15   3   5        1.19        1.15      0.87 o
  16   3   5       40.40       54.06      3.25 o
   1   4   5        1.51        2.06      0.32 o
   2   4   5       59.60       60.97      0.80 o
   3   4   5        7.30        9.03      0.42 o
   4   4   5      102.14      102.51      1.06 o
   5   4   5       36.98       34.00      0.68 o
   6   4   5      148.50      135.06      1.27 o
   7   4   5       55.95       54.96      0.94 o
   8   4   5       14.67       13.95      0.74 o
   9   4   5       38.23       39.03      0.95 o
  10   4   5        3.78        3.04      0.66 o
  11   4   5        2.27        2.20      0.79 o
  12   4   5        5.77        6.12      1.06 o
  13   4   5        2.38        2.72      1.01 o
  14   4   5        1.75        3.74      1.06 o
  15   4   5       13.24       12.61      1.89 o
  16   4   5        0.06       -0.25      1.67 o
   0   5   5        1.52        0.46      0.45 o
   1   5   5       22.13       22.91      0.60 o
   2   5   5       26.73       24.98      0.60 o
   3   5   5       17.93       16.93      0.57 o
   4   5   5       18.34       19.50      0.62 o
   5   5   5        7.00        5.57      0.47 o
   6   5   5      100.83       93.16      1.17 o
   7   5   5       81.93       85.21      1.14 o
   8   5   5        0.14       -0.50      0.50 o
   9   5   5       23.70       26.28      1.03 o
  10   5   5        0.60        1.37      0.73 o
  11   5   5       30.51       34.32      1.43 o
  12   5   5        0.15        1.21      0.87 o
  13   5   5        3.68        4.64      1.19 o
  14   5   5        1.70        1.07      1.40 o
  15   5   5        0.86        0.50      1.64 o
   1   6   5       17.23       17.17      0.62 o
   2   6   5       31.00       29.65      0.95 o
   3   6   5        5.37        4.93      0.48 o
   4   6   5       13.51       14.19      0.66 o
   5   6   5        0.60        0.18      0.44 o
   6   6   5        0.00       -0.04      0.46 o
   7   6   5       15.76       17.94      0.85 o
   8   6   5        4.69        4.68      0.79 o
   9   6   5       15.68       18.73      1.13 o
  10   6   5       19.37       21.35      1.21 o
  11   6   5        0.89        2.46      0.98 o
  12   6   5        8.69        6.05      1.99 o
  13   6   5        2.87        1.42      1.66 o
   0   7   5       40.94       42.99      1.40 o
   1   7   5        4.24        2.31      0.50 o
   2   7   5       61.16       50.54      1.16 o
   3   7   5       15.09       16.41      0.78 o
   4   7   5       46.62       47.80      1.30 o
   5   7   5        2.27        0.76      0.69 o
   6   7   5       43.24       45.10      1.41 o
   7   7   5       13.51       12.73      1.02 o
   8   7   5       19.76       19.31      1.18 o
   9   7   5       31.45       31.72      1.42 o
  10   7   5        5.90        6.71      1.59 o
  11   7   5       63.83       76.16      4.37 o
  12   7   5        1.76        2.49      1.31 o
   1   8   5        8.86        9.21      1.02 o
   2   8   5       31.38       31.06      1.32 o
   3   8   5        1.71        0.98      0.78 o
   4   8   5       12.98       13.25      1.06 o
   5   8   5        0.01       -0.49      0.76 o
   6   8   5        0.37        1.04      0.82 o
   7   8   5       13.69       17.03      1.34 o
   8   8   5        8.54        7.19      1.26 o
   9   8   5        2.44        0.34      1.22 o
   0   9   5        0.92        2.59      1.47 o
   1   9   5        2.79        1.54      1.05 o
   2   9   5        0.90       -0.40      1.03 o
   3   9   5        7.24       10.56      1.20 o
   4   9   5        0.01       -0.82      1.01 o
   5   9   5        4.35        6.26      1.30 o
   0   0   6     1024.99     1036.96      7.24 o
   1   0   6      707.69      690.80      3.68 o
   2   0   6       29.75       29.37      0.65 o
   3   0   6        3.20        3.14      0.39 o
   4   0   6       69.37       62.20      0.94 o
   5   0   6      159.06      153.53      1.67 o
   6   0   6        1.40        0.51      0.50 o
   7   0   6        0.45        0.18      0.58 o
   8   0   6      100.57       88.58      1.84 o
   9   0   6       63.20       46.97      1.57 o
  10   0   6       56.63       60.76      1.94 o
  11   0   6      240.87      233.67      4.14 o
  12   0   6        1.06        0.24      1.10 o
  13   0   6       22.51       19.21      2.11 o
  14   0   6       67.30       64.37      2.76 o
  15   0   6        0.42       -0.45      1.81 o
  16   0   6        4.69        4.41      2.22 o
   1   1   6       11.41       14.16      0.35 o
   2   1   6        2.57        2.03      0.25 o
   3   1   6       28.30       27.98      0.47 o
   4   1   6       10.90       11.26      0.39 o
   5   1   6        2.93        3.29      0.35 o
   6   1   6       13.35       11.93      0.46 o
   7   1   6       17.48       17.53      0.59 o
   8   1   6       43.72       38.20      0.98 o
   9   1   6       17.94       17.68      0.77 o
  10   1   6        0.41       -0.30      0.54 o
  11   1   6        0.00        0.42      0.67 o
  12   1   6       20.80       17.43      1.11 o
  13   1   6       29.30       21.91      1.31 o
  14   1   6        9.81        8.65      1.25 o
  15   1   6        2.35        1.18      1.17 o
  16   1   6        0.16       -0.29      2.05 o
   0   2   6        9.34        9.10      0.52 o
   1   2   6       82.37       83.34      0.82 o
   2   2   6        0.17       -0.09      0.28 o
   3   2   6       62.00       62.19      0.75 o
   4   2   6      308.57      302.54      1.81 o
   5   2   6      109.91      107.59      1.02 o
   6   2   6       29.41       31.17      0.70 o
   7   2   6       32.86       33.55      0.79 o
   8   2   6       10.31       10.75      0.65 o
   9   2   6        5.63        4.69      0.60 o
  10   2   6        0.22       -0.06      0.57 o
  11   2   6        1.68        1.79      0.74 o
  12   2   6        2.19        0.91      0.75 o
  13   2   6        2.08        1.57      0.86 o
  14   2   6        1.05        1.99      0.93 o
  15   2   6        1.24        1.66      1.17 o
  16   2   6        6.82        9.76      1.98 o
   1   3   6       23.91       21.39      0.58 o
   2   3   6       43.03       43.93      0.78 o
   3   3   6      376.95      366.49      2.36 o
   4   3   6       17.45       15.84      0.60 o
   5   3   6       17.83       16.84      0.59 o
   6   3   6       22.06       24.77      0.73 o
   7   3   6        7.26        8.46      0.60 o
   8   3   6        1.09        0.82      0.51 o
   9   3   6        0.04        1.07      0.55 o
  10   3   6       39.95       39.58      1.27 o
  11   3   6        0.36        0.52      0.77 o
  12   3   6       11.54       14.38      1.18 o
  13   3   6       20.48       24.01      1.55 o
  14   3   6        0.40       -0.42      1.09 o
  15   3   6        6.44        5.27      1.28 o
   0   4   6       17.85       17.76      0.84 o
   1   4   6        0.20       -0.05      0.38 o
   2   4   6        1.71        2.03      0.44 o
   3   4   6       49.29       47.60      0.93 o
   4   4   6      519.04      512.88      3.32 o
   5   4   6      395.55      395.03      3.40 o
   6   4   6       63.58       62.91      1.13 o
   7   4   6       27.94       24.58      0.86 o
   8   4   6        0.79        0.90      0.54 o
   9   4   6        1.22        1.18      0.63 o
  10   4   6        2.64        2.69      0.71 o
  11   4   6       17.74       17.96      1.15 o
  12   4   6        3.24        3.26      1.03 o
  13   4   6        1.26        2.11      1.21 o
  14   4   6       24.37       28.22      5.34 o
  15   4   6        2.92        4.55      2.73 o
   1   5   6        4.65        4.86      0.56 o
   2   5   6       14.91       15.62      0.71 o
   3   5   6       68.15       63.90      1.19 o
   4   5   6        5.88        6.25      0.60 o
   5   5   6        9.35        9.96      0.63 o
   6   5   6        3.25        1.84      0.51 o
   7   5   6        0.10       -0.47      0.47 o
   8   5   6        1.05        0.64      0.61 o
   9   5   6        0.02       -0.53      0.64 o
  10   5   6        9.98        9.78      1.05 o
  11   5   6        0.26        0.97      0.97 o
  12   5   6       10.83       13.42      2.37 o
  13   5   6        0.54        0.72      1.64 o
   0   6   6      112.03      110.64      2.29 o
   1   6   6       43.71       39.14      1.01 o
   2   6   6        3.84        4.30      0.57 o
   3   6   6        0.08       -0.14      0.49 o
   4   6   6        0.03        0.00      0.47 o
   5   6   6        7.71        9.96      0.90 o
   6   6   6        2.00        2.88      0.67 o
   7   6   6        0.91        1.33      0.64 o
   8   6   6       15.95       19.84      1.27 o
   9   6   6       20.54       24.08      1.39 o
  10   6   6        9.36        9.39      1.31 o
  11   6   6       37.17       39.33      2.25 o
  12   6   6        0.04        1.79      1.47 o
   1   7   6        0.03       -0.18      0.60 o
   2   7   6        0.12        0.32      0.66 o
   3   7   6       26.81       27.35      1.18 o
   4   7   6        0.88        0.93      0.70 o
   5   7   6        2.65        2.42      0.94 o
   6   7   6        0.23       -0.79      0.79 o
   7   7   6        3.25        3.73      0.91 o
   8   7   6       11.81       11.85      1.32 o
   9   7   6        7.57        9.64      1.30 o
  10   7   6        0.86        2.14      1.29 o
   0   8   6       29.40       19.15      1.69 o
   1   8   6       40.86       42.46      1.53 o
   2   8   6        0.08       -0.19      0.76 o
   3   8   6        0.47        1.37      0.99 o
   4   8   6        0.00       -0.07      0.81 o
   5   8   6        2.16        1.85      0.97 o
   6   8   6        0.43       -1.06      1.06 o
   7   8   6        4.01        3.93      1.35 o
   1   0   7       33.46       33.22      0.84 o
   2   0   7       74.26       75.35      1.20 o
   3   0   7        1.36        2.20      0.55 o
   4   0   7      183.41      180.42      2.10 o
   5   0   7       35.50       28.59      1.01 o
   6   0   7        3.02        2.36      0.67 o
   7   0   7       10.96       10.66      0.95 o
   8   0   7       56.32       63.51      1.88 o
   9   0   7        6.17        6.76      1.23 o
  10   0   7        2.37        2.73      0.99 o
  11   0   7       13.18       10.36      2.04 o
  12   0   7        0.13        0.04      1.19 o
  13   0   7        0.31        0.57      1.69 o
  14   0   7       31.57       20.89      2.90 o
  15   0   7       19.80       18.91      2.93 o
   0   1   7        1.31        1.02      0.46 o
   1   1   7        0.23       -0.31      0.31 o
   2   1   7        9.55        9.42      0.45 o
   3   1   7       68.95       70.94      0.92 o
   4   1   7       56.03       56.49      0.87 o
   5   1   7        0.06       -0.11      0.39 o
   6   1   7       39.41       33.09      0.88 o
   7   1   7       19.97       17.31      0.80 o
   8   1   7        0.33        0.82      0.57 o
   9   1   7       12.48       10.27      0.85 o
  10   1   7       19.48       18.68      1.01 o
  11   1   7        2.08        2.95      0.80 o
  12   1   7       26.16       27.25      1.44 o
  13   1   7       41.87       38.76      1.92 o
  14   1   7        2.87        1.40      1.39 o
  15   1   7        5.75        4.79      1.59 o
   1   2   7       45.39       47.23      0.87 o
   2   2   7        0.74        0.75      0.39 o
   3   2   7        2.83        2.80      0.43 o
   4   2   7       49.67       50.59      0.93 o
   5   2   7        1.12        0.08      0.45 o
   6   2   7       12.39       11.98      0.70 o
   7   2   7        1.60        1.87      0.61 o
   8   2   7        4.83        3.87      0.71 o
   9   2   7       12.81       13.12      0.93 o
  10   2   7        0.00       -0.53      0.96 o
  11   2   7        3.87        3.59      0.91 o
  12   2   7        1.41        1.06      0.94 o
  13   2   7        0.96       -0.51      1.12 o
  14   2   7        4.98        3.34      1.46 o
  15   2   7        1.07        0.88      1.64 o
   0   3   7        6.69        6.56      0.77 o
   1   3   7      165.93      166.65      1.64 o
   2   3   7      601.01      608.67      3.91 o
   3   3   7       59.77       60.11      1.16 o
   4   3   7       21.12       22.89      0.78 o
   5   3   7       25.17       27.24      0.86 o
   6   3   7        2.27        1.93      0.59 o
   7   3   7        0.38       -0.04      0.59 o
   8   3   7       17.69       17.27      0.98 o
   9   3   7       75.08       80.67      1.75 o
  10   3   7        4.74        5.34      0.92 o
  11   3   7        0.19        0.21      0.85 o
  12   3   7       47.20       59.14      4.26 o
  13   3   7        7.50        5.53      1.57 o
  14   3   7        1.79        2.03      1.76 o
   1   4   7      142.71      146.75      1.77 o
   2   4   7       31.09       31.02      0.94 o
   3   4   7        6.84        7.03      0.64 o
   4   4   7        8.85        7.39      0.66 o
   5   4   7        2.28        2.51      0.58 o
   6   4   7       13.20       12.57      0.78 o
   7   4   7       11.90       12.51      0.83 o
   8   4   7       47.93       48.35      1.56 o
   9   4   7       10.59       11.00      0.98 o
  10   4   7        2.81        3.38      0.87 o
  11   4   7       21.50       23.12      1.88 o
  12   4   7        0.39        2.90      1.52 o
  13   4   7        2.06        2.70      1.83 o
   0   5   7       20.87       22.42      1.26 o
   1   5   7       29.56       25.96      0.92 o
   2   5   7       63.62       63.11      1.29 o
   3   5   7       19.98       20.10      0.86 o
   4   5   7        0.84        1.49      0.57 o
   5   5   7        0.48        0.00      0.56 o
   6   5   7       12.44       13.68      0.91 o
   7   5   7        5.59        5.62      0.75 o
   8   5   7        4.70        3.83      0.76 o
   9   5   7        3.80        3.77      0.85 o
  10   5   7        0.00       -0.89      0.89 o
  11   5   7        0.97        0.64      1.28 o
  12   5   7        2.63        1.06      1.71 o
   1   6   7        0.58        0.47      0.69 o
   2   6   7        7.36        7.56      0.79 o
   3   6   7        3.92        4.28      0.74 o
   4   6   7       19.94       20.82      1.01 o
   5   6   7        8.78        8.28      0.95 o
   6   6   7        1.91        1.24      0.78 o
   7   6   7        0.00        0.15      0.77 o
   8   6   7        1.80        1.98      1.00 o
   9   6   7        2.70        2.67      1.16 o
  10   6   7        0.14        0.83      1.29 o
   0   7   7        0.14        0.46      1.05 o
   1   7   7        3.80        4.16      0.78 o
   2   7   7       22.89       21.32      1.16 o
   3   7   7        8.82        5.92      0.88 o
   4   7   7       13.43       15.02      1.28 o
   5   7   7        0.10       -0.80      0.99 o
   6   7   7        5.23        7.56      1.39 o
   7   7   7        4.34        4.55      1.31 o
   8   7   7        0.36        1.60      1.28 o
   1   8   7        0.04        0.00      0.93 o
   2   8   7        9.78       11.41      1.24 o
   3   8   7        0.50       -0.42      1.09 o
   4   8   7       12.69       13.46      1.57 o
   0   0   8       21.15       21.18      1.42 o
   1   0   8       22.74       26.23      1.08 o
   2   0   8       12.99       14.36      0.96 o
   3   0   8       10.76       13.71      1.02 o
   4   0   8       82.63       78.51      2.00 o
   5   0   8       64.44       74.57      2.12 o
   6   0   8       70.52       68.49      2.31 o
   7   0   8       50.38       48.87      2.08 o
   8   0   8       10.32        7.82      1.29 o
   9   0   8        7.72        8.32      1.34 o
  10   0   8        5.17        4.55      1.40 o
  11   0   8        0.62        0.97      1.29 o
  12   0   8        1.48        0.99      3.97 o
  13   0   8        0.13        0.70      2.08 o
   1   1   8        1.26        0.97      0.45 o
   2   1   8        7.26        6.52      0.58 o
   3   1   8       12.00       12.29      0.71 o
   4   1   8        8.94        8.18      0.67 o
   5   1   8        4.60        5.58      0.64 o
   6   1   8        0.05       -0.10      0.60 o
   7   1   8       42.94       40.16      1.24 o
   8   1   8       11.74        9.06      0.88 o
   9   1   8        3.28        2.59      0.76 o
  10   1   8        0.72        1.15      0.77 o
  11   1   8        1.45        1.25      0.87 o
  12   1   8        0.71       -0.43      1.92 o
  13   1   8        1.17        3.37      1.54 o
   0   2   8      275.57      289.85      3.42 o
   1   2   8       26.98       26.96      0.87 o
   2   2   8       17.58       17.86      0.78 o
   3   2   8        9.42       10.02      0.83 o
   4   2   8        7.55        6.87      0.69 o
   5   2   8        2.43        1.23      0.70 o
   6   2   8        0.59        0.38      0.68 o
   7   2   8        0.82        0.06      0.69 o
   8   2   8        0.16       -0.02      0.71 o
   9   2   8        0.44       -0.18      0.71 o
  10   2   8       21.64       25.28      1.45 o
  11   2   8        0.00       -0.67      0.89 o
  12   2   8        6.97        7.13      1.91 o
  13   2   8        1.44        4.78      2.12 o
   1   3   8      144.62      152.66      1.96 o
   2   3   8       20.49       22.89      0.94 o
   3   3   8        2.98        3.37      0.66 o
   4   3   8        0.22       -0.06      0.58 o
   5   3   8       16.70       18.99      0.95 o
   6   3   8       18.63       18.86      1.20 o
   7   3   8        0.00       -0.45      0.68 o
   8   3   8       13.74       18.73      1.17 o
   9   3   8       12.34       17.70      1.56 o
  10   3   8        1.84        1.81      0.91 o
  11   3   8        2.85        4.96      1.43 o
  12   3   8        0.50        3.14      2.00 o
   0   4   8      501.51      519.60      5.82 o
   1   4   8       14.39       17.00      0.92 o
   2   4   8       18.43       17.79      0.92 o
   3   4   8       37.24       37.34      1.12 o
   4   4   8        1.04        0.68      0.65 o
   5   4   8       31.54       35.56      1.19 o
   6   4   8        3.83        5.34      0.85 o
   7   4   8       21.36       25.15      1.25 o
   8   4   8        2.24        2.00      0.82 o
   9   4   8        0.59        2.16      0.85 o
  10   4   8       55.99       53.15      2.96 o
  11   4   8        0.00       -1.30      1.30 o
   1   5   8       28.92       29.04      1.30 o
   2   5   8        6.40        5.98      0.80 o
   3   5   8        4.75        6.21      0.79 o
   4   5   8        0.85        0.56      0.72 o
   5   5   8        2.63        0.37      0.77 o
   6   5   8        4.83        5.98      0.92 o
   7   5   8        2.89        2.52      0.97 o
   8   5   8        2.11        1.58      0.90 o
   9   5   8        2.65        3.24      1.54 o
  10   5   8        0.00       -0.58      1.85 o
   0   6   8        0.11       -0.55      1.01 o
   1   6   8        4.64        4.94      0.85 o
   2   6   8        3.51        2.79      0.80 o
   3   6   8        0.11        0.12      0.80 o
   4   6   8       25.32       26.67      1.74 o
   5   6   8        2.91        0.71      1.05 o
   6   6   8        8.29        8.93      1.31 o
   7   6   8        8.54        9.12      1.42 o
   8   6   8        1.55        4.73      1.51 o
   1   7   8        1.78        0.33      0.96 o
   2   7   8        1.07        2.71      1.18 o
   3   7   8        2.30        2.38      1.17 o
   4   7   8        3.86        6.12      1.38 o
   1   0   9        3.09        2.68      1.08 o
   2   0   9        2.85        2.26      1.09 o
   3   0   9       25.11       25.70      1.71 o
   4   0   9       39.52       40.86      1.81 o
   5   0   9        9.53        7.64      1.17 o
   6   0   9       13.75       12.77      1.32 o
   7   0   9        0.36       -0.80      1.03 o
   8   0   9        8.06        7.34      1.39 o
   9   0   9       24.62       24.75      2.13 o
  10   0   9        0.83        0.82      1.98 o
  11   0   9        1.56        1.02      2.09 o
   0   1   9        0.02       -0.35      0.87 o
   1   1   9        0.70        1.38      0.70 o
   2   1   9        7.57        7.59      0.91 o
   3   1   9        7.50        7.99      0.82 o
   4   1   9        4.72        3.43      0.81 o
   5   1   9        8.11        7.07      0.92 o
   6   1   9        7.45        7.02      0.92 o
   7   1   9       18.34       21.21      1.56 o
   8   1   9        7.56        6.19      1.39 o
   9   1   9        0.12       -0.53      1.13 o
  10   1   9        0.68        1.35      1.85 o
  11   1   9        0.45        0.43      2.20 o
   1   2   9        0.19       -0.13      0.65 o
   2   2   9        3.48        3.47      0.74 o
   3   2   9       24.77       28.78      1.21 o
   4   2   9       22.10       23.38      1.20 o
   5   2   9        0.00       -0.71      0.71 o
   6   2   9        0.02        0.52      0.80 o
   7   2   9        1.90        2.02      0.85 o
   8   2   9        0.43       -0.91      0.91 o
   9   2   9        5.28        3.27      1.29 o
  10   2   9        0.02       -1.47      1.47 o
  11   2   9        1.55        2.15      2.95 o
   0   3   9      174.96      186.49      3.85 o
   1   3   9        2.34        1.67      0.75 o
   2   3   9       17.53       16.39      1.00 o
   3   3   9       97.70      106.47      2.21 o
   4   3   9       14.29       16.35      1.05 o
   5   3   9       27.18       30.28      1.41 o
   6   3   9        7.24        9.59      1.10 o
   7   3   9       18.41       20.76      1.74 o
   8   3   9        9.25       12.73      1.58 o
   9   3   9        2.58        3.15      1.78 o
  10   3   9       14.46       20.99      2.88 o
   1   4   9        0.55        1.19      0.83 o
   2   4   9       10.91       12.19      1.15 o
   3   4   9       86.76       94.78      2.24 o
   4   4   9        9.04        8.01      1.08 o
   5   4   9        0.98        1.42      0.90 o
   6   4   9        3.54        6.84      1.32 o
   7   4   9        7.90        9.19      1.63 o
   8   4   9        0.56       -1.59      1.82 o
   9   4   9        0.75        0.57      2.66 o
   0   5   9       21.68       17.14      2.06 o
   1   5   9        1.41       -0.17      1.11 o
   2   5   9        0.37        1.48      1.14 o
   3   5   9       26.11       22.20      1.73 o
   4   5   9        0.07        0.03      1.31 o
   5   5   9        4.72        5.55      1.52 o
   6   5   9        0.08        1.15      1.35 o
   7   5   9        1.00       -1.44      1.44 o
   1   6   9        2.82        2.32      1.63 o
   2   6   9        0.08       -0.57      1.17 o
   3   6   9        0.07        1.49      1.36 o
   0   0  10        9.99       11.06      2.34 o
   1   0  10        6.78       10.97      2.28 o
   2   0  10       23.40       25.85      2.05 o
   3   0  10        9.24        7.09      1.39 o
   4   0  10        4.45        4.11      1.30 o
   5   0  10        0.26        3.68      1.84 o
   6   0  10        0.00        1.60      2.03 o
   7   0  10        2.75        2.43      2.12 o
   8   0  10        3.15        1.58      2.18 o
   1   1  10       12.86       15.00      1.19 o
   2   1  10        7.82        8.58      1.14 o
   3   1  10        0.00        0.21      0.91 o
   4   1  10        2.19        2.17      1.34 o
   5   1  10        0.00        0.09      0.99 o
   6   1  10        3.55        2.82      1.36 o
   7   1  10        0.60       -1.17      2.04 o
   8   1  10        1.00        2.86      2.09 o
   0   2  10       14.07       17.67      1.91 o
   1   2  10        0.94       -0.18      0.86 o
   2   2  10       11.49       13.19      1.13 o
   3   2  10        5.99        3.90      1.10 o
   4   2  10        6.44        6.63      1.41 o
   5   2  10       17.14       19.56      1.80 o
   6   2  10        0.08        1.75      1.55 o
   7   2  10        0.39        0.92      2.08 o
   8   2  10        8.77       11.31      2.64 o
   1   3  10        0.77       -0.83      1.28 o
   2   3  10        0.85        1.04      1.39 o
   3   3  10       12.92       15.64      1.89 o
   4   3  10       26.12       25.91      2.17 o
   5   3  10        3.70        4.05      2.22 o
   6   3  10       32.22       34.04      3.51 o
   7   3  10        0.03        2.10      3.11 o
   0   4  10       23.64       23.45      3.04 o
   1   4  10        6.56        7.83      1.67 o
   2   4  10       36.39       36.80      2.57 o
   3   4  10        1.98       -0.28      1.41 o
   4   4  10       13.53        9.86      3.86 o
   5   4  10       28.52       30.56      4.72 o
   3   1  11        1.59        1.17      3.05 o
 
